# Supplementary material for: Spontaneous Primary Succession and Vascular Plant Recovery in the Iberian Gypsum Quarries: Insights for Ecological Restoration in an EU Priority Habitat
Source: Plants (Basel). 2023 Mar 3;12(5):1162. doi: 10.3390/plants12051162 (PMC10006988; doi:10.3390/plants12051162)
Supplement: Supplementary file 1 [file plants-12-01162-s001.zip]

Archive with 2 entries (2 files):
- plants-2219688-supplementary figures.pdf
- TableS1.xlsx
